# Supplementary material for: Excitonic-Vibrational Interaction at 2D Material/Organic Molecule Interfaces Studied by Time-Resolved Sum Frequency Generation
Source: Nanomaterials (Basel). 2024 Nov 25;14(23):1892. doi: 10.3390/nano14231892 (PMC11643653; doi:10.3390/nano14231892)
Supplement: Supplementary file 1 [file nanomaterials-14-01892-s001.zip]

Archive with 1 entries (1 files):
- nanomaterials-3294576-supplementary.pdf
